# Supplementary material for: Effects of Training Interventions on Physical Fitness and Performance in Kabaddi Players: A Systematic Review
Source: Sports (Basel). 2026 Jan 13;14(1):37. doi: 10.3390/sports14010037 (PMC12845895; doi:10.3390/sports14010037)
Supplement: Supplementary file 1 [file sports-14-00037-s001.zip]

Archive with 1 entries (1 files):
- sports-4083010-supplementary.pdf
